# Supplementary material for: Non-Syndromic Hearing Loss in a Romanian Population: Carrier Status and Frequent Variants in the GJB2 Gene
Source: Genes (Basel). 2022 Dec 26;14(1):69. doi: 10.3390/genes14010069 (PMC9858611; doi:10.3390/genes14010069)
Supplement: Supplementary file 1 [file genes-14-00069-s001.zip]

Archive with 1 entries (1 files):
- genes-2004703-supplementary.pdf
